# Supplementary material for: Polydispersity vs. Monodispersity. How the Properties of Ni-Ag Core-Shell Nanoparticles Affect the Conductivity of Ink Coatings
Source: Materials (Basel). 2021 Apr 29;14(9):2304. doi: 10.3390/ma14092304 (PMC8125038; doi:10.3390/ma14092304)
Supplement: Supplementary file 1 [file materials-14-02304-s001.zip]

Archive with 1 entries (1 files):
- materials-1182142-supplementary.pdf
